# Supplementary material for: Ibrutinib in c-MYC and HER2 Amplified Oesophagogastric Carcinoma: Results of the Proof-of-Concept iMYC Study
Source: Curr Oncol. 2022 Mar 22;29(4):2174–84. doi: 10.3390/curroncol29040176 (PMC9029374; doi:10.3390/curroncol29040176)
Supplement: Supplementary file 1 [file curroncol-29-00176-s001.zip]

Archive with 1 entries (1 files):
- curroncol-1589658-supplementary.pdf
